# Supplementary material for: The Novel Ceramide- and Phosphatidylcholine-Based Risk Score for the Prediction of New-Onset of Hypertension
Source: J Clin Med. 2023 Dec 6;12(24):7524. doi: 10.3390/jcm12247524 (PMC10743541; doi:10.3390/jcm12247524)
Supplement: Supplementary file 1 [file jcm-12-07524-s001.zip › Supplementary Table S1.xlsx]

## Sheet: Sheet1
Supplementary Table S1. Comparison of Baseline Characteristics between Study Subjects (Males vs Females)
			Males (n=3,619)		Females (n=4,103)		P-value
Age (year)			50.0 (38.5 – 59.4)		47.3 (36.5 - 57.6)		<0.001
BMI (Kg/m2)			26.8 (24.5 – 29.6)		25.7 (22.9 - 29.3)		<0.001
Abdomen Length (cm)			94.5 (87.0 - 102.5)		82.0 (74.5 - 91.5)		<0.001
Triglyceride (mmol/L )			1.39 (0.98 - 2)		1.05 (0.79 - 1.43)		<0.001
Total cholesterol (mmol/L )			5.59 (4.89 - 6.33)		5.41 (4.79 - 6.1)		<0.001
HDL (mmol/L )			1.29 (1.09 - 1.54)		1.59 (1.35 - 1.88)		<0.001
CRP (mg/dL)			1.10 (0.54 - 2.3)		1.17 (0.51 - 2.78)		0.05
Current smoke			1114 (30.8%)		858 (20.9%)		<0.001
Systolic blood pressure (mmHg)			134.0 (124.0 – 146.7)		128.0 (116.7 – 144.0)		<0.001
Diastolic blood pressure (mmHg)			81.3 (74.0 - 88.7)		76.7 (69.3 – 84.0)		<0.001
Diabetes Mellitus			210 (5.8%)		239 (5.8%)		1
History of lipid treatment			306 (8.5%)		269 (6.6%)		0.0018
History of BP treatment			550 (15.2%)		573 (14.0%)		0.13
Death			566 (15.6%)		282 (6.9%)		<0.001
Prevalence of HBP			462 (12.8%)		413 (10.1%)		<0.001
Incidence of HBP			606 (16.7%)		619 (15.1%)		0.05
CERT2			6 (4 - 8)		6 (4 - 8)		<0.001
CERT1			4 (2 - 7)		4 (2 - 7)		0.27
Cer (d18:1/16:0)			0.36 (0.31 - 0.43)		0.35 (0.3 - 0.41)		<0.001
Cer (d18:1/18:0)			0.11 (0.09 - 0.14)		0.11 (0.08 - 0.14)		<0.001
Cer (d18:1/24:0)			2.94 (2.48 - 3.49)		2.57 (2.15 - 3.05)		<0.001
Cer (d18:1/24:1)			1.78 (1.48 - 2.13)		1.59 (1.33 - 1.89)		<0.001
PC (14:0/22:6)			0.91 (0.66 - 1.24)		1.08 (0.78 - 1.46)		<0.001
PC (16:0/16:0)			19.41 (16.81 - 22.68)		20.07 (17.28 - 23.47)		<0.001
PC (16:0/22:5)			46.86 (39.75 - 54.13)		46.23 (39.56 - 53.95)		0.22
Cer (d18:1/16:0)/Cer (d18:1/24:0) ratio			0.12 (0.11 - 0.14)		0.14 (0.12 - 0.16)		<0.001
Cer (d18:1/18:0)/Cer (d18:1/24:0) ratio			0.04 (0.03 - 0.05)		0.04 (0.03 - 0.05)		<0.001
Cer (d18:1/24:1)/Cer (d18:1/24:0) ratio			0.61 (0.54 - 0.69)		0.62 (0.55 - 0.7)		<0.001
Cer (d18:1/16:0)/PC (16:0/22:5) ratio			0.008 (0.007 – 0.009)		0.008 (0.006 – 0.009)		<0.001
Cer (d18:1/18:0)/PC (14:0/22:6) ratio			0.12 (0.09 - 0.18)		0.10 (0.07 - 0.14)		<0.001
Cer (d18:1/18:0)/Cer (d18:1/16:0) ratio			0.31 (0.25 - 0.36)		0.30 (0.25 - 0.36)		0.16
Bolds: Significance value for P < 0.05
CERT1: The numbers 4 (2 - 7) represent the median CERT1 score with the IQR in parentheses.
CERT2: The numbers 6 (4 - 8) also represent the median CERT2 score with the interquartile range (IQR) in parentheses.
The IQR is a measure of statistical spread, showing the range within which the middle 50% of the data falls.
