# Supplementary material for: The Novel Ceramide- and Phosphatidylcholine-Based Risk Score for the Prediction of New-Onset of Hypertension
Source: J Clin Med. 2023 Dec 6;12(24):7524. doi: 10.3390/jcm12247524 (PMC10743541; doi:10.3390/jcm12247524)
Supplement: Supplementary file 1 [file jcm-12-07524-s001.zip › Supplementary Table S2.xlsx]

## Sheet: Sheet1
Supplementary Table S2: Univariable and Multivariable Regression Analysis of CERT Scores and Their Components in the Context of Hypertension Prevalence, Stratified by Sex with Consideration of Female-Specific Interaction
	Non-adjusted			After adjusment for model 1			After adjusment for model 2			After adjusment for model 3
Females	OR (%95CI)	p.value		OR (%95CI)	p.value_M1		OR (%95CI)	p.value_M2		OR (%95CI)	p.value_M3
CERT2	1.36 (1.23-1.51)	<0.001		1.07 (0.96-1.20)	0.23		1.05 (0.94-1.18)	0.4		1.01 (0.90-1.15)	0.82
CERT1	1.50 (1.36-1.66)	<0.001		1.12 (1.00-1.24)	0.05		1.10 (0.98-1.24)	0.1		1.01 (0.89-1.14)	0.88
Cer.d18.1.16.0.	1.33 (1.20-1.47)	<0.001		0.98 (0.87-1.09)	0.67		1.01 (0.88-1.17)	0.87		1.01 (0.87-1.18)	0.87
Cer.d18.1.18.0.	1.81 (1.63-2.02)	<0.001		1.35 (1.20-1.52)	<0.001		1.44 (1.25-1.65)	<0.001		1.18 (1.01-1.37)	0.04
Cer.d18.1.24.0.	1.38 (1.24-1.53)	<0.001		1.08 (0.96-1.21)	0.2		1.18 (1.02-1.37)	0.02		1.17 (1.01-1.37)	0.04
Cer.d18.1.24.1.	1.68 (1.51-1.88)	<0.001		1.19 (1.06-1.35)	0.005		1.29 (1.12-1.50)	<0.001		1.25 (1.07-1.47)	0.005
PC.14.0.22.6.	1.41 (1.26-1.57)	<0.001		1.04 (0.93-1.18)	0.47		1.15 (1.01-1.31)	0.04		1.15 (1.00-1.33)	0.05
PC.16.0.16.0.	1.40 (1.26-1.55)	<0.001		1.00 (0.89-1.12)	1		1.17 (1.02-1.35)	0.03		1.21 (1.04-1.40)	0.01
PC.16.0.22.5.	1.27 (1.14-1.41)	<0.001		1.02 (0.92-1.14)	0.68		1.16 (1.02-1.32)	0.03		1.11 (0.97-1.27)	0.14
Cer.d18.1.16.0..Cer.d18.1.24.0.	0.92 (0.83-1.02)	0.1		0.89 (0.80-0.99)	0.04		0.89 (0.79-0.99)	0.03		0.89 (0.80-1.00)	0.06
Cer.d18.1.18.0..Cer.d18.1.24.0.	1.54 (1.39-1.71)	<0.001		1.31 (1.17-1.46)	<0.001		1.23 (1.10-1.39)	<0.001		1.04 (0.92-1.18)	0.5
Cer.d18.1.24.1..Cer.d18.1.24.0.	1.31 (1.18-1.46)	<0.001		1.11 (1.00-1.24)	0.06		1.07 (0.96-1.20)	0.22		1.05 (0.94-1.18)	0.4
Cer.d18.1.16.0..PC.16.0.22.5.	1.05 (0.95-1.16)	0.33		0.96 (0.86-1.07)	0.45		0.91 (0.81-1.02)	0.09		0.94 (0.83-1.06)	0.29
Cer.d18.1.18.0..PC.14.0.22.6.	1.12 (1.01-1.24)	0.03		1.16 (1.04-1.29)	0.009		1.08 (0.96-1.22)	0.18		0.98 (0.86-1.11)	0.76
Cer.d18.1.18.0..Cer.d18.1.16.0.	1.81 (1.62-2.02)	<0.001		1.52 (1.36-1.71)	<0.001		1.44 (1.28-1.63)	<0.001		1.17 (1.03-1.34)	0.01
Males
CERT2	1.33 (1.20-1.47)	<0.001		1.05 (0.94-1.17)	0.37		1.04 (0.93-1.16)	0.52		1.06 (0.94-1.20)	0.35
CERT1	1.35 (1.23-1.49)	<0.001		1.13 (1.02-1.25)	0.02		1.11 (0.99-1.25)	0.07		1.04 (0.92-1.17)	0.51
Cer.d18.1.16.0.	1.12 (1.01-1.23)	0.02		0.98 (0.88-1.09)	0.7		0.95 (0.82-1.10)	0.48		0.99 (0.85-1.15)	0.88
Cer.d18.1.18.0.	1.43 (1.29-1.58)	<0.001		1.26 (1.13-1.41)	<0.001		1.32 (1.15-1.51)	<0.001		1.11 (0.97-1.28)	0.13
Cer.d18.1.24.0.	1.03 (0.94-1.14)	0.53		0.99 (0.90-1.10)	0.91		1.00 (0.86-1.15)	0.97		0.96 (0.83-1.11)	0.57
Cer.d18.1.24.1.	1.30 (1.18-1.43)	<0.001		1.14 (1.02-1.27)	0.02		1.17 (1.01-1.35)	0.03		1.11 (0.96-1.29)	0.16
PC.14.0.22.6.	1.35 (1.22-1.50)	<0.001		1.13 (1.01-1.26)	0.03		1.16 (1.03-1.32)	0.02		1.06 (0.93-1.21)	0.36
PC.16.0.16.0.	1.36 (1.24-1.50)	<0.001		1.08 (0.97-1.20)	0.16		1.25 (1.08-1.45)	0.003		1.19 (1.02-1.39)	0.03
PC.16.0.22.5.	1.03 (0.94-1.14)	0.51		1.07 (0.96-1.18)	0.2		1.15 (1.01-1.31)	0.04		1.00 (0.87-1.15)	0.99
Cer.d18.1.16.0..Cer.d18.1.24.0.	1.09 (0.99-1.21)	0.07		0.99 (0.89-1.09)	0.77		0.97 (0.87-1.08)	0.57		1.02 (0.92-1.14)	0.68
Cer.d18.1.18.0..Cer.d18.1.24.0.	1.51 (1.36-1.67)	<0.001		1.33 (1.19-1.48)	<0.001		1.27 (1.14-1.43)	<0.001		1.13 (1.00-1.27)	0.05
Cer.d18.1.24.1..Cer.d18.1.24.0.	1.39 (1.26-1.54)	<0.001		1.20 (1.08-1.33)	<0.001		1.13 (1.02-1.26)	0.02		1.13 (1.01-1.26)	0.04
Cer.d18.1.16.0..PC.16.0.22.5.	1.08 (0.98-1.19)	0.13		0.92 (0.83-1.02)	0.11		0.89 (0.79-0.99)	0.03		0.99 (0.88-1.11)	0.9
Cer.d18.1.18.0..PC.14.0.22.6.	0.99 (0.90-1.09)	0.85		1.05 (0.95-1.17)	0.34		1.03 (0.92-1.15)	0.6		1.01 (0.90-1.13)	0.9
Cer.d18.1.18.0..Cer.d18.1.16.0.	1.49 (1.35-1.65)	<0.001		1.41 (1.26-1.57)	<0.001		1.36 (1.22-1.53)	<0.001		1.13 (1.00-1.27)	0.06
Interaction with female sex
CERT2	1.03 (0.89-1.19)	0.67		1.02 (0.88-1.19)	0.8		1.03 (0.89-1.20)	0.68		0.94 (0.80-1.10)	0.42
CERT1	1.11 (0.96-1.27)	0.15		0.99 (0.85-1.14)	0.86		1.01 (0.87-1.17)	0.89		0.94 (0.81-1.11)	0.48
Cer.d18.1.16.0.	1.19 (1.03-1.37)	0.02		1.00 (0.86-1.16)	0.98		1.08 (0.92-1.26)	0.36		0.99 (0.84-1.17)	0.92
Cer.d18.1.18.0.	1.27 (1.10-1.48)	0.001		1.07 (0.91-1.25)	0.42		1.09 (0.93-1.29)	0.29		1.01 (0.85-1.20)	0.92
Cer.d18.1.24.0.	1.35 (1.16-1.56)	<0.001		1.09 (0.93-1.27)	0.31		1.15 (0.98-1.36)	0.08		1.12 (0.95-1.33)	0.19
Cer.d18.1.24.1.	1.32 (1.13-1.53)	<0.001		1.05 (0.89-1.23)	0.6		1.11 (0.94-1.32)	0.21		1.05 (0.88-1.25)	0.57
PC.14.0.22.6.	1.04 (0.90-1.21)	0.59		0.93 (0.79-1.09)	0.36		1.00 (0.85-1.18)	0.98		1.05 (0.88-1.24)	0.61
PC.16.0.16.0.	1.04 (0.90-1.19)	0.63		0.93 (0.80-1.09)	0.37		1.00 (0.85-1.17)	0.99		1.00 (0.85-1.17)	0.98
PC.16.0.22.5.	1.24 (1.07-1.43)	0.004		0.96 (0.83-1.11)	0.59		1.02 (0.88-1.19)	0.78		1.06 (0.90-1.24)	0.5
Cer.d18.1.16.0..Cer.d18.1.24.0.	0.83 (0.72-0.96)	0.02		0.90 (0.78-1.05)	0.2		0.91 (0.78-1.06)	0.21		0.86 (0.73-1.01)	0.07
Cer.d18.1.18.0..Cer.d18.1.24.0.	1.02 (0.88-1.18)	0.8		0.98 (0.84-1.15)	0.8		0.97 (0.83-1.14)	0.71		0.91 (0.77-1.08)	0.27
Cer.d18.1.24.1..Cer.d18.1.24.0.	0.94 (0.82-1.09)	0.44		0.93 (0.80-1.08)	0.35		0.94 (0.81-1.09)	0.42		0.91 (0.78-1.07)	0.27
Cer.d18.1.16.0..PC.16.0.22.5.	0.97 (0.85-1.12)	0.72		1.04 (0.90-1.21)	0.57		1.04 (0.90-1.21)	0.58		0.94 (0.81-1.10)	0.47
Cer.d18.1.18.0..PC.14.0.22.6.	1.13 (0.98-1.30)	0.1		1.10 (0.94-1.28)	0.23		1.06 (0.91-1.25)	0.44		0.97 (0.82-1.15)	0.72
Cer.d18.1.18.0..Cer.d18.1.16.0.	1.23 (1.06-1.43)	0.008		1.09 (0.93-1.28)	0.28		1.08 (0.91-1.27)	0.38		1.03 (0.87-1.21)	0.75
Bolds: Significance value for P < 0.05
