# Supplementary material for: The Novel Ceramide- and Phosphatidylcholine-Based Risk Score for the Prediction of New-Onset of Hypertension
Source: J Clin Med. 2023 Dec 6;12(24):7524. doi: 10.3390/jcm12247524 (PMC10743541; doi:10.3390/jcm12247524)
Supplement: Supplementary file 1 [file jcm-12-07524-s001.zip › Supplementary Table S3.xlsx]

## Sheet: Sheet1
Supplementary Table S3: Univariable and Multivariable Regression Analysis of CERT Scores and Their Components in the Context of New Onset Hypertension, Stratified by Sex with Consideration of Female-Specific Interaction
	Non-adjusted				After adjusment for model 2				After adjusment for model 3
Females	HR (%95CI)	p.value			HR (%95CI)	p.value_M2			HR (%95CI)	p.value_M3
CERT2	1.14 (1.05-1.23)	0.002			1.09 (1.00-1.19)	0.04			1.06 (0.97-1.15)	0.21
CERT1	1.12 (1.04-1.22)	0.003			1.07 (0.98-1.16)	0.12			1.01 (0.93-1.10)	0.78
Cer.d18.1.16.0.	1.07 (0.98-1.16)	0.11			1.01 (0.91-1.12)	0.82			1.01 (0.91-1.13)	0.79
Cer.d18.1.18.0.	1.23 (1.13-1.34)	<0.001			1.18 (1.07-1.31)	<0.001			1.06 (0.95-1.17)	0.3
Cer.d18.1.24.0.	1.10 (1.01-1.19)	0.03			1.05 (0.95-1.17)	0.33			1.05 (0.95-1.17)	0.34
Cer.d18.1.24.1.	1.14 (1.04-1.24)	0.004			1.08 (0.97-1.20)	0.14			1.05 (0.94-1.17)	0.37
PC.14.0.22.6.	0.96 (0.88-1.05)	0.37			0.97 (0.88-1.06)	0.5			0.96 (0.87-1.06)	0.42
PC.16.0.16.0.	1.00 (0.92-1.09)	0.93			1.03 (0.93-1.14)	0.55			1.04 (0.94-1.15)	0.48
PC.16.0.22.5.	0.98 (0.90-1.06)	0.57			0.98 (0.90-1.08)	0.74			0.97 (0.89-1.07)	0.56
Cer.d18.1.16.0..Cer.d18.1.24.0.	0.96 (0.89-1.04)	0.35			0.97 (0.89-1.05)	0.42			0.97 (0.90-1.05)	0.47
Cer.d18.1.18.0..Cer.d18.1.24.0.	1.16 (1.07-1.26)	<0.001			1.12 (1.03-1.21)	0.008			1.02 (0.93-1.11)	0.72
Cer.d18.1.24.1..Cer.d18.1.24.0.	1.04 (0.96-1.12)	0.38			1.02 (0.94-1.11)	0.6			1.00 (0.92-1.08)	0.95
Cer.d18.1.16.0..PC.16.0.22.5.	1.08 (1.00-1.17)	0.05			1.02 (0.94-1.11)	0.65			1.03 (0.95-1.12)	0.48
Cer.d18.1.18.0..PC.14.0.22.6.	1.17 (1.08-1.26)	<0.001			1.11 (1.02-1.21)	0.01			1.06 (0.97-1.16)	0.21
Cer.d18.1.18.0..Cer.d18.1.16.0.	1.24 (1.14-1.35)	<0.001			1.18 (1.09-1.28)	<0.001			1.05 (0.96-1.15)	0.29
Males
CERT2	1.18 (1.09-1.28)	<0.001			1.17 (1.07-1.28)	<0.001			1.11 (1.02-1.22)	0.02
CERT1	1.20 (1.11-1.30)	<0.001			1.19 (1.09-1.29)	<0.001			1.07 (0.98-1.17)	0.12
Cer.d18.1.16.0.	1.15 (1.06-1.25)	<0.001			1.15 (1.03-1.28)	0.01			1.14 (1.02-1.28)	0.02
Cer.d18.1.18.0.	1.35 (1.24-1.47)	<0.001			1.40 (1.26-1.55)	<0.001			1.19 (1.07-1.32)	0.001
Cer.d18.1.24.0.	1.15 (1.05-1.25)	0.001			1.15 (1.03-1.28)	0.01			1.12 (1.01-1.26)	0.04
Cer.d18.1.24.1.	1.22 (1.12-1.33)	<0.001			1.23 (1.10-1.37)	<0.001			1.14 (1.02-1.28)	0.02
PC.14.0.22.6.	1.05 (0.96-1.14)	0.26			1.01 (0.92-1.11)	0.84			0.96 (0.87-1.06)	0.41
PC.16.0.16.0.	1.20 (1.10-1.30)	<0.001			1.32 (1.18-1.48)	<0.001			1.19 (1.06-1.33)	0.002
PC.16.0.22.5.	1.15 (1.06-1.24)	<0.001			1.17 (1.06-1.30)	0.003			1.10 (1.00-1.22)	0.06
Cer.d18.1.16.0..Cer.d18.1.24.0.	0.98 (0.90-1.06)	0.63			0.98 (0.91-1.06)	0.67			1.00 (0.92-1.08)	0.98
Cer.d18.1.18.0..Cer.d18.1.24.0.	1.27 (1.17-1.38)	<0.001			1.25 (1.15-1.36)	<0.001			1.09 (1.00-1.19)	0.06
Cer.d18.1.24.1..Cer.d18.1.24.0.	1.08 (1.00-1.17)	0.06			1.06 (0.97-1.15)	0.18			1.01 (0.93-1.10)	0.73
Cer.d18.1.16.0..PC.16.0.22.5.	1.00 (0.92-1.08)	0.91			0.98 (0.90-1.06)	0.56			1.01 (0.93-1.11)	0.76
Cer.d18.1.18.0..PC.14.0.22.6.	1.17 (1.08-1.27)	<0.001			1.17 (1.08-1.28)	<0.001			1.12 (1.02-1.22)	0.01
Cer.d18.1.18.0..Cer.d18.1.16.0.	1.34 (1.23-1.46)	<0.001			1.31 (1.20-1.43)	<0.001			1.11 (1.01-1.21)	0.03
Interaction with female sex
CERT2	1.00 (0.89-1.12)	0.99			1.00 (0.89-1.12)	0.99			0.96 (0.86-1.08)	0.51
CERT1	0.96 (0.86-1.07)	0.49			0.97 (0.87-1.08)	0.61			0.94 (0.84-1.05)	0.3
Cer.d18.1.16.0.	0.96 (0.85-1.07)	0.44			1.00 (0.89-1.12)	1			0.97 (0.86-1.09)	0.59
Cer.d18.1.18.0.	0.93 (0.83-1.05)	0.23			0.95 (0.84-1.07)	0.36			0.90 (0.80-1.02)	0.09
Cer.d18.1.24.0.	0.96 (0.85-1.08)	0.49			1.00 (0.89-1.13)	0.94			0.99 (0.88-1.12)	0.87
Cer.d18.1.24.1.	0.96 (0.85-1.08)	0.47			0.99 (0.88-1.12)	0.93			0.97 (0.85-1.09)	0.59
PC.14.0.22.6.	0.95 (0.84-1.07)	0.38			1.01 (0.89-1.13)	0.91			1.02 (0.90-1.15)	0.77
PC.16.0.16.0.	0.88 (0.79-0.99)	0.03			0.94 (0.84-1.05)	0.26			0.95 (0.85-1.06)	0.37
PC.16.0.22.5.	0.85 (0.76-0.95)	0.005			0.90 (0.81-1.01)	0.08			0.92 (0.82-1.02)	0.12
Cer.d18.1.16.0..Cer.d18.1.24.0.	1.00 (0.89-1.12)	0.96			0.99 (0.89-1.11)	0.91			0.98 (0.87-1.10)	0.7
Cer.d18.1.18.0..Cer.d18.1.24.0.	0.93 (0.83-1.04)	0.2			0.92 (0.82-1.03)	0.15			0.89 (0.79-1.00)	0.04
Cer.d18.1.24.1..Cer.d18.1.24.0.	0.99 (0.88-1.10)	0.82			0.98 (0.88-1.10)	0.78			0.97 (0.86-1.08)	0.57
Cer.d18.1.16.0..PC.16.0.22.5.	1.11 (0.99-1.24)	0.07			1.10 (0.98-1.23)	0.1			1.06 (0.95-1.18)	0.32
Cer.d18.1.18.0..PC.14.0.22.6.	0.97 (0.87-1.09)	0.65			0.95 (0.85-1.07)	0.4			0.92 (0.82-1.03)	0.15
Cer.d18.1.18.0..Cer.d18.1.16.0.	0.94 (0.83-1.05)	0.27			0.93 (0.83-1.05)	0.25			0.90 (0.80-1.00)	0.06
Bolds: Significance value for P < 0.05
